# Supplementary material for: Naturally russeted and wound russeted skins of mango (cv. ‘Apple’) show no differences in anatomy, chemical composition or gene expression
Source: Sci Rep. 2025 Jan 18;15:2366. doi: 10.1038/s41598-025-86563-1 (PMC11742678; doi:10.1038/s41598-025-86563-1)
Supplement: Supplementary file 2 — Supplementary Material 2 [file 41598_2025_86563_MOESM2_ESM.xlsx]

## Sheet: Fig. 3A
MiSHN1			E %	88.3		E %	85.7		E %	90.3
	Biol. replicacte	Technical replicacte	E	1.883		E	1.857		E	1.903							vs control	vs russeted
			Actin1	delta Ct	RQ	TUBB	delta Ct	RQ	SHN1	delta Ct	RQ	GEO Mean RQ Refs	Relative gene expression	Average	Average	SE	t.test
Natural russet	B1	1	17.9117	0.367266	1.26166	18.3968	-0.509746	0.729414	20.1215	-2.91832	0.152935	0.959309	0.159422	0.14521	0.237026	0.0236556	0.000141088	0.00150666
		2	17.8813	0.397635	1.28615	18.435	-0.54792	0.712381	20.2082	-3.00505	0.144635	0.957197	0.151103
		3	17.9388	0.340136	1.24019	18.1811	-0.293964	0.833641	20.4078	-3.20462	0.127205	1.01679	0.125104
	B2	1	17.9543	0.324677	1.22811	18.1853	-0.298254	0.83143	18.9909	-1.78771	0.316552	1.01049	0.313266	0.290269
		2	17.9166	0.3624	1.25778	18.1421	-0.255014	0.853983	19.1358	-1.93263	0.288369	1.0364	0.278241
		3	17.9738	0.305174	1.21305	18.281	-0.393944	0.783616	19.2249	-2.02169	0.272309	0.974968	0.2793
	B3	1	18.2986	-0.0196586	0.987636	18.7244	-0.837271	0.595568	19.5271	-2.3239	0.224188	0.766945	0.292312	0.275598
		2	18.2494	0.0295643	1.01889	18.7481	-0.861028	0.586875	19.5997	-2.39657	0.213946	0.773278	0.276674
		3	18.2916	-0.0125976	0.992059	18.6605	-0.773365	0.619598	19.6881	-2.48491	0.202125	0.784014	0.257808
Control	B1	1	18.3024	-0.0234066	0.985296	17.9236	-0.0364721	0.977678	16.8702	0.332973	1.23893	0.98148	1.26231	1.18365	1.05427	0.112955
		2	18.164	0.115	1.07549	17.6326	0.254471	1.17059	17.0992	0.104009	1.06921	1.12203	0.952923
		3	18.4773	-0.198309	0.882053	17.7382	0.148924	1.09656	16.7792	0.423992	1.31365	0.983476	1.33572
	B2	1	18.3318	-0.0528083	0.967132	17.639	0.248072	1.16596	16.8012	0.401947	1.29515	1.0619	1.21965	1.33046
		2	18.4937	-0.214748	0.872924	17.4866	0.400469	1.2813	16.75	0.453189	1.33856	1.05758	1.26568
		3	18.3685	-0.0895343	0.944912	17.6636	0.223492	1.14836	16.5033	0.69989	1.56883	1.04168	1.50606
	B3	1	18.2288	0.0501542	1.03225	18.4191	-0.532053	0.719412	17.905	-0.701863	0.636608	0.86175	0.738739	0.648704
		2	18.0078	0.271145	1.1872	18.1387	-0.251585	0.855797	18.0965	-0.893309	0.562827	1.00797	0.558376
		3	18.1365	0.142506	1.09438	18.3424	-0.455318	0.754406	18.024	-0.820828	0.589697	0.908629	0.648997
Wounded	B1	1	19.0561	-0.777143	0.611508	18.3066	-0.419517	0.77131	18.3704	-1.16726	0.471869	0.686776	0.687078	0.716633	0.569128	0.0535894	0.000602771
		2	19.1008	-0.821842	0.594452	18.2033	-0.316229	0.822231	18.0589	-0.855772	0.576586	0.699126	0.824724
		3	19.0862	-0.807273	0.599958	18.0425	-0.155435	0.908275	18.3732	-1.17	0.471037	0.738191	0.638097
	B2	1	17.54	0.738949	1.59625	17.538	0.349051	1.24116	17.4901	-0.286911	0.83143	1.40755	0.590692	0.612354
		2	17.3666	0.912322	1.78136	17.7058	0.181261	1.11873	17.3893	-0.186148	0.887121	1.41169	0.628412
		3	17.4146	0.864392	1.72814	17.666	0.221138	1.14669	17.4198	-0.216614	0.869901	1.4077	0.617957
	B3	1	17.8275	0.451481	1.33073	18.776	-0.888906	0.576835	19.0979	-1.89473	0.295488	0.876134	0.337263	0.378397
		2	17.7968	0.482157	1.35682	18.8026	-0.915495	0.567419	18.6556	-1.45244	0.392763	0.87743	0.447629
		3	17.8113	0.467638	1.34441	18.8598	-0.972734	0.547668	19.0713	-1.86816	0.300583	0.858073	0.3503
Control average Ct			18.279			17.8871			17.2032
MiCER1			E %	88.3		E %	85.7		E %	90.6
	Biol. replicacte	Technical replicacte	E	1.883		E	1.857		E	1.906							vs control	vs russeted
			Actin1	delta Ct	RQ	TUBB	delta Ct	RQ	CER1	delta Ct	RQ	GEO Mean RQ Refs	Relative gene expression	Average	Average	SE	t.test
Natural russet	B1	1	17.9117	0.367266	1.26166	18.3968	-0.509746	0.729414	22.4501	0.645374	1.5163	0.959309	1.58061	1.51929	1.4168	0.177348	0.832315	0.00521883
		2	17.8813	0.397635	1.28615	18.435	-0.54792	0.712381	22.3961	0.699333	1.57	0.957197	1.6402
		3	17.9388	0.340136	1.24019	18.1811	-0.293964	0.833641	22.6193	0.476169	1.35952	1.01679	1.33707
	B2	1	17.9543	0.324677	1.22811	18.1853	-0.298254	0.83143	23.3752	-0.279727	0.834915	1.01049	0.826248	0.771513
		2	17.9166	0.3624	1.25778	18.1421	-0.255014	0.853983	23.3341	-0.23866	0.857326	1.0364	0.827215
		3	17.9738	0.305174	1.21305	18.281	-0.393944	0.783616	23.7765	-0.680983	0.644527	0.974968	0.661075
	B3	1	18.2986	-0.0196586	0.987636	18.7244	-0.837271	0.595568	22.5477	0.547733	1.42375	0.766945	1.85639	1.95958
		2	18.2494	0.0295643	1.01889	18.7481	-0.861028	0.586875	22.3472	0.748239	1.62031	0.773278	2.09538
		3	18.2916	-0.0125976	0.992059	18.6605	-0.773365	0.619598	22.4557	0.639724	1.51078	0.784014	1.92698
Control	B1	1	18.3024	-0.0234066	0.985296	17.9236	-0.0364721	0.977678	21.4725	1.62302	2.84868	0.98148	2.90244	2.75689	1.51791	0.364711
		2	18.164	0.115	1.07549	17.6326	0.254471	1.17059	21.4142	1.68129	2.9578	1.12203	2.6361
		3	18.4773	-0.198309	0.882053	17.7382	0.148924	1.09656	21.5631	1.53241	2.68698	0.983476	2.73213
	B2	1	18.3318	-0.0528083	0.967132	17.639	0.248072	1.16596	22.276	0.81952	1.69655	1.0619	1.59765	1.55908
		2	18.4937	-0.214748	0.872924	17.4866	0.400469	1.2813	22.2873	0.808179	1.68418	1.05758	1.59249
		3	18.3685	-0.0895343	0.944912	17.6636	0.223492	1.14836	22.4169	0.67855	1.54909	1.04168	1.48711
	B3	1	18.2288	0.0501542	1.03225	18.4191	-0.532053	0.719412	25.3475	-2.25198	0.233975	0.86175	0.271511	0.237752
		2	18.0078	0.271145	1.1872	18.1387	-0.251585	0.855797	25.1249	-2.02946	0.270087	1.00797	0.267951
		3	18.1365	0.142506	1.09438	18.3424	-0.455318	0.754406	25.957	-2.86154	0.157913	0.908629	0.173793
Wounded	B1	1	19.0561	-0.777143	0.611508	18.3066	-0.419517	0.77131	24.3416	-1.24614	0.447639	0.686776	0.651798	0.632334	0.442468	0.0963675	0.00547676
		2	19.1008	-0.821842	0.594452	18.2033	-0.316229	0.822231	24.2023	-1.10681	0.489732	0.699126	0.700492
		3	19.0862	-0.807273	0.599958	18.0425	-0.155435	0.908275	24.5079	-1.41247	0.402102	0.738191	0.544712
	B2	1	17.54	0.738949	1.59625	17.538	0.349051	1.24116	23.2602	-0.164687	0.899223	1.40755	0.638856	0.632845
		2	17.3666	0.912322	1.78136	17.7058	0.181261	1.11873	23.1587	-0.0632331	0.960035	1.41169	0.680062
		3	17.4146	0.864392	1.72814	17.666	0.221138	1.14669	23.4109	-0.315386	0.81593	1.4077	0.579618
	B3	1	17.8275	0.451481	1.33073	18.776	-0.888906	0.576835	27.551	-4.45549	0.0564826	0.876134	0.064468	0.0622246
		2	17.7968	0.482157	1.35682	18.8026	-0.915495	0.567419	27.9095	-4.81402	0.0448212	0.87743	0.0510823
		3	17.8113	0.467638	1.34441	18.8598	-0.972734	0.547668	27.4309	-4.33546	0.0610292	0.858073	0.0711236
Control average Ct			18.279			17.8871			23.0955
MiCER3			E %	88.3		E %	85.7		E %	97.2
			E	1.883		E	1.857		E	1.972							vs control	vs russeted
			Actin1	delta Ct	RQ	TUBB	delta Ct	RQ	CER3	delta Ct	RQ	GEO Mean RQ Refs	Relative gene expression	Average	Average	SE	t.test
Natural russet	B1	1	17.9117	0.367266	1.26166	18.3968	-0.509746	0.729414	19.7527	0.979095	1.9442	0.959309	2.02667	2.17383	1.64928	0.146992	0.0453307	0.0013007
		2	17.8813	0.397635	1.28615	18.435	-0.54792	0.712381	19.6741	1.05767	2.05075	0.957197	2.14246
		3	17.9388	0.340136	1.24019	18.1811	-0.293964	0.833641	19.4475	1.28427	2.39188	1.01679	2.35237
	B2	1	17.9543	0.324677	1.22811	18.1853	-0.298254	0.83143	20.484	0.247825	1.18327	1.01049	1.17099	1.18504
		2	17.9166	0.3624	1.25778	18.1421	-0.255014	0.853983	20.5412	0.190546	1.13813	1.0364	1.09816
		3	17.9738	0.305174	1.21305	18.281	-0.393944	0.783616	20.3987	0.333072	1.25379	0.974968	1.28598
	B3	1	18.2986	-0.0196586	0.987636	18.7244	-0.837271	0.595568	20.4319	0.299936	1.22589	0.766945	1.59841	1.58896
		2	18.2494	0.0295643	1.01889	18.7481	-0.861028	0.586875	20.4247	0.30706	1.23184	0.773278	1.59301
		3	18.2916	-0.0125976	0.992059	18.6605	-0.773365	0.619598	20.4207	0.311041	1.23517	0.784014	1.57545
Control	B1	1	18.3024	-0.0234066	0.985296	17.9236	-0.0364721	0.977678	20.1906	0.541162	1.44408	0.98148	1.47133	1.48448	1.23615	0.226293
		2	18.164	0.115	1.07549	17.6326	0.254471	1.17059	20.0951	0.636698	1.54087	1.12203	1.37328
		3	18.4773	-0.198309	0.882053	17.7382	0.148924	1.09656	20.0561	0.675705	1.58223	0.983476	1.60882
	B2	1	18.3318	-0.0528083	0.967132	17.639	0.248072	1.16596	22.1234	-1.39165	0.388682	1.0619	0.366023	0.364199
		2	18.4937	-0.214748	0.872924	17.4866	0.400469	1.2813	22.2641	-1.53228	0.353281	1.05758	0.334046
		3	18.3685	-0.0895343	0.944912	17.6636	0.223492	1.14836	22.0488	-1.31701	0.408887	1.04168	0.392527
	B3	1	18.2288	0.0501542	1.03225	18.4191	-0.532053	0.719412	19.9458	0.786032	1.70532	0.86175	1.9789	1.85977
		2	18.0078	0.271145	1.1872	18.1387	-0.251585	0.855797	19.8886	0.843233	1.77286	1.00797	1.75884
		3	18.1365	0.142506	1.09438	18.3424	-0.455318	0.754406	19.9737	0.75811	1.67329	0.908629	1.84156
Wounded	B1	1	19.0561	-0.777143	0.611508	18.3066	-0.419517	0.77131	21.977	-1.24522	0.429314	0.686776	0.625114	0.646159	0.713849	0.180364	0.000490103
		2	19.1008	-0.821842	0.594452	18.2033	-0.316229	0.822231	21.8989	-1.16711	0.4527	0.699126	0.647523
		3	19.0862	-0.807273	0.599958	18.0425	-0.155435	0.908275	21.7778	-1.04596	0.491518	0.738191	0.665841
	B2	1	17.54	0.738949	1.59625	17.538	0.349051	1.24116	23.1957	-2.4639	0.187663	1.40755	0.133325	0.126446
		2	17.3666	0.912322	1.78136	17.7058	0.181261	1.11873	23.4076	-2.67581	0.162512	1.41169	0.115119
		3	17.4146	0.864392	1.72814	17.666	0.221138	1.14669	23.2227	-2.49086	0.184259	1.4077	0.130893
	B3	1	17.8275	0.451481	1.33073	18.776	-0.888906	0.576835	20.5261	0.205686	1.1499	0.876134	1.31247	1.36894
		2	17.7968	0.482157	1.35682	18.8026	-0.915495	0.567419	20.4398	0.291954	1.21927	0.87743	1.38959
		3	17.8113	0.467638	1.34441	18.8598	-0.972734	0.547668	20.4567	0.2751	1.20539	0.858073	1.40477
Control average Ct			18.279			17.8871			20.7318
MiGPAT6			E %	88.3		E %	85.7		E %	95.6
			E	1.883		E	1.857		E	1.956							vs control	vs russeted
			Actin1	delta Ct	RQ	TUBB	delta Ct	RQ	GPAT6	delta Ct	RQ	GEO Mean RQ Refs	Relative gene expression	Average	Average	SE	t.test
Natural russet	B1	1	17.9117	0.367266	1.26166	18.3968	-0.509746	0.729414	22.3223	-0.976364	0.519419	0.959309	0.541451	0.542194	0.538889	0.0331691	0.0734455	0.00979916
		2	17.8813	0.397635	1.28615	18.435	-0.54792	0.712381	22.2365	-0.89055	0.550201	0.957197	0.574804
		3	17.9388	0.340136	1.24019	18.1811	-0.293964	0.833641	22.3238	-0.977865	0.518896	1.01679	0.510326
	B2	1	17.9543	0.324677	1.22811	18.1853	-0.298254	0.83143	22.6356	-1.28972	0.420935	1.01049	0.416565	0.424842
		2	17.9166	0.3624	1.25778	18.1421	-0.255014	0.853983	22.6321	-1.28623	0.421924	1.0364	0.407105
		3	17.9738	0.305174	1.21305	18.281	-0.393944	0.783616	22.5711	-1.22515	0.439571	0.974968	0.450857
	B3	1	18.2986	-0.0196586	0.987636	18.7244	-0.837271	0.595568	22.4099	-1.06398	0.489766	0.766945	0.638593	0.649632
		2	18.2494	0.0295643	1.01889	18.7481	-0.861028	0.586875	22.3485	-1.00261	0.510351	0.773278	0.659985
		3	18.2916	-0.0125976	0.992059	18.6605	-0.773365	0.619598	22.35	-1.00405	0.509859	0.784014	0.650318
Control	B1	1	18.3024	-0.0234066	0.985296	17.9236	-0.0364721	0.977678	19.2574	2.08855	4.06011	0.98148	4.13672	3.8399	1.68511	0.550449
		2	18.164	0.115	1.07549	17.6326	0.254471	1.17059	19.3399	2.00605	3.8415	1.12203	3.42369
		3	18.4773	-0.198309	0.882053	17.7382	0.148924	1.09656	19.3197	2.02623	3.89387	0.983476	3.95929
	B2	1	18.3318	-0.0528083	0.967132	17.639	0.248072	1.16596	21.3567	-0.0107799	0.992794	1.0619	0.934919	0.935437
		2	18.4937	-0.214748	0.872924	17.4866	0.400469	1.2813	21.384	-0.0380664	0.974785	1.05758	0.921711
		3	18.3685	-0.0895343	0.944912	17.6636	0.223492	1.14836	21.362	-0.0160881	0.989265	1.04168	0.949682
	B3	1	18.2288	0.0501542	1.03225	18.4191	-0.532053	0.719412	23.4221	-2.07614	0.248357	0.86175	0.2882	0.279985
		2	18.0078	0.271145	1.1872	18.1387	-0.251585	0.855797	23.3791	-2.03322	0.255613	1.00797	0.253592
		3	18.1365	0.142506	1.09438	18.3424	-0.455318	0.754406	23.2924	-1.94653	0.27092	0.908629	0.298163
Wounded	B1	1	19.0561	-0.777143	0.611508	18.3066	-0.419517	0.77131	23.1775	-1.83163	0.292632	0.686776	0.426094	0.420856	0.283571	0.0492636	0.0254824
		2	19.1008	-0.821842	0.594452	18.2033	-0.316229	0.822231	23.1527	-1.80682	0.297542	0.699126	0.425592
		3	19.0862	-0.807273	0.599958	18.0425	-0.155435	0.908275	23.1241	-1.7782	0.30331	0.738191	0.410883
	B2	1	17.54	0.738949	1.59625	17.538	0.349051	1.24116	22.4585	-1.11261	0.474046	1.40755	0.336787	0.336944
		2	17.3666	0.912322	1.78136	17.7058	0.181261	1.11873	22.4668	-1.1209	0.471416	1.41169	0.333938
		3	17.4146	0.864392	1.72814	17.666	0.221138	1.14669	22.4437	-1.09783	0.478769	1.4077	0.340106
	B3	1	17.8275	0.451481	1.33073	18.776	-0.888906	0.576835	25.0869	-3.74095	0.081284	0.876134	0.0927757	0.0929128
		2	17.7968	0.482157	1.35682	18.8026	-0.915495	0.567419	25.3369	-3.99094	0.0687328	0.87743	0.0783342
		3	17.8113	0.467638	1.34441	18.8598	-0.972734	0.547668	24.8966	-3.55065	0.0923531	0.858073	0.107629
Control average Ct			18.279			17.8871			21.3459
MiCUS1			E %	88.3		E %	85.7		E %	91.8
			E	1.883		E	1.857		E	1.918							vs control	vs russeted
			Actin1	delta Ct	RQ	TUBB	delta Ct	RQ	CUS1	delta Ct	RQ	GEO Mean RQ Refs	Relative gene expression	Average	Average	SE	t.test
Natural russet	B1	1	17.9117	0.367266	1.26166	18.3968	-0.509746	0.729414	23.9677	0.481637	1.36845	0.959309	1.4265	1.29895	1.19747	0.15341	0.776236	0.00574842
		2	17.8813	0.397635	1.28615	18.435	-0.54792	0.712381	24.1937	0.255721	1.18122	0.957197	1.23404
		3	17.9388	0.340136	1.24019	18.1811	-0.293964	0.833641	24.0981	0.351299	1.25708	1.01679	1.23632
	B2	1	17.9543	0.324677	1.22811	18.1853	-0.298254	0.83143	25.4403	-0.990956	0.524457	1.01049	0.519012	0.629802
		2	17.9166	0.3624	1.25778	18.1421	-0.255014	0.853983	25.0273	-0.577901	0.686344	1.0364	0.662238
		3	17.9738	0.305174	1.21305	18.281	-0.393944	0.783616	25.0182	-0.568791	0.690428	0.974968	0.708154
	B3	1	18.2986	-0.0196586	0.987636	18.7244	-0.837271	0.595568	24.0648	0.384618	1.28466	0.766945	1.67504	1.66364
		2	18.2494	0.0295643	1.01889	18.7481	-0.861028	0.586875	24.049	0.400388	1.29792	0.773278	1.67847
		3	18.2916	-0.0125976	0.992059	18.6605	-0.773365	0.619598	24.0658	0.383537	1.28376	0.784014	1.63742
Control	B1	1	18.3024	-0.0234066	0.985296	17.9236	-0.0364721	0.977678	23.5797	0.869647	1.76189	0.98148	1.79514	1.75208	1.31113	0.253204
		2	18.164	0.115	1.07549	17.6326	0.254471	1.17059	23.5832	0.866155	1.75789	1.12203	1.56669
		3	18.4773	-0.198309	0.882053	17.7382	0.148924	1.09656	23.494	0.955417	1.86311	0.983476	1.89441
	B2	1	18.3318	-0.0528083	0.967132	17.639	0.248072	1.16596	23.3341	1.11532	2.0676	1.0619	1.94707	1.87236
		2	18.4937	-0.214748	0.872924	17.4866	0.400469	1.2813	23.4727	0.976652	1.88905	1.05758	1.7862
		3	18.3685	-0.0895343	0.944912	17.6636	0.223492	1.14836	23.4143	1.03509	1.96234	1.04168	1.88382
	B3	1	18.2288	0.0501542	1.03225	18.4191	-0.532053	0.719412	26.3183	-1.86894	0.296055	0.86175	0.343551	0.308957
		2	18.0078	0.271145	1.1872	18.1387	-0.251585	0.855797	26.5615	-2.11209	0.252695	1.00797	0.250697
		3	18.1365	0.142506	1.09438	18.3424	-0.455318	0.754406	26.2866	-1.83724	0.30223	0.908629	0.332622
Wounded	B1	1	19.0561	-0.777143	0.611508	18.3066	-0.419517	0.77131	25.286	-0.836636	0.579907	0.686776	0.84439	0.794815	0.389134	0.114805	0.000863592
		2	19.1008	-0.821842	0.594452	18.2033	-0.316229	0.822231	25.2704	-0.821007	0.58584	0.699126	0.837961
		3	19.0862	-0.807273	0.599958	18.0425	-0.155435	0.908275	25.4585	-1.00915	0.51828	0.738191	0.702094
	B2	1	17.54	0.738949	1.59625	17.538	0.349051	1.24116	25.43	-0.980622	0.527998	1.40755	0.375118	0.366422
		2	17.3666	0.912322	1.78136	17.7058	0.181261	1.11873	25.5583	-1.10892	0.485674	1.41169	0.344038
		3	17.4146	0.864392	1.72814	17.666	0.221138	1.14669	25.4095	-0.960156	0.535083	1.4077	0.38011
	B3	1	17.8275	0.451481	1.33073	18.776	-0.888906	0.576835	33.4594	-9.01002	0.00282832	0.876134	0.00322818	0.00616497
		2	17.7968	0.482157	1.35682	18.8026	-0.915495	0.567419	31.7757	-7.32632	0.00846762	0.87743	0.00965048
		3	17.8113	0.467638	1.34441	18.8598	-0.972734	0.547668	32.6412	-8.19177	0.00481915	0.858073	0.00561625
Control average Ct			18.279			17.8871			24.4494
MiWBC11			E %	88.3		E %	85.7		E %	97.2
			E	1.883		E	1.857		E	1.972							vs control	vs russeted
			Actin1	delta Ct	RQ	TUBB	delta Ct	RQ	WBC11	delta Ct	RQ	GEO Mean RQ Refs	Relative gene expression	Average	Average	SE	t.test
Natural russet	B1	1	17.9117	0.367266	1.26166	18.3968	-0.509746	0.729414	22.2086	-0.200749	0.872565	0.959309	0.909576	0.888529	0.703448	0.062941	0.0268368	6.25794e-07
		2	17.8813	0.397635	1.28615	18.435	-0.54792	0.712381	22.2019	-0.194102	0.876512	0.957197	0.915708
		3	17.9388	0.340136	1.24019	18.1811	-0.293964	0.833641	22.2395	-0.231707	0.854413	1.01679	0.840302
	B2	1	17.9543	0.324677	1.22811	18.1853	-0.298254	0.83143	23.2452	-1.23735	0.431616	1.01049	0.427135	0.471425
		2	17.9166	0.3624	1.25778	18.1421	-0.255014	0.853983	23.0664	-1.05861	0.487315	1.0364	0.4702
		3	17.9738	0.305174	1.21305	18.281	-0.393944	0.783616	23.0168	-1.00903	0.504	0.974968	0.51694
	B3	1	18.2986	-0.0196586	0.987636	18.7244	-0.837271	0.595568	22.6971	-0.689266	0.626225	0.766945	0.816519	0.750391
		2	18.2494	0.0295643	1.01889	18.7481	-0.861028	0.586875	22.8528	-0.845009	0.563379	0.773278	0.72856
		3	18.2916	-0.0125976	0.992059	18.6605	-0.773365	0.619598	22.8786	-0.870829	0.553588	0.784014	0.706094
Control	B1	1	18.3024	-0.0234066	0.985296	17.9236	-0.0364721	0.977678	21.0001	1.00766	1.98228	0.98148	2.01969	1.91424	1.12837	0.203257
		2	18.164	0.115	1.07549	17.6326	0.254471	1.17059	21.0829	0.924911	1.87397	1.12203	1.67015
		3	18.4773	-0.198309	0.882053	17.7382	0.148924	1.09656	20.9731	1.03466	2.01897	0.983476	2.05289
	B2	1	18.3318	-0.0528083	0.967132	17.639	0.248072	1.16596	22.5338	-0.526015	0.69964	1.0619	0.658855	0.628438
		2	18.4937	-0.214748	0.872924	17.4866	0.400469	1.2813	22.6167	-0.608916	0.661343	1.05758	0.625335
		3	18.3685	-0.0895343	0.944912	17.6636	0.223492	1.14836	22.6972	-0.689373	0.62618	1.04168	0.601125
	B3	1	18.2288	0.0501542	1.03225	18.4191	-0.532053	0.719412	22.2649	-0.257138	0.839785	0.86175	0.974512	0.842439
		2	18.0078	0.271145	1.1872	18.1387	-0.251585	0.855797	22.5014	-0.493647	0.715188	1.00797	0.709533
		3	18.1365	0.142506	1.09438	18.3424	-0.455318	0.754406	22.3999	-0.392143	0.766221	0.908629	0.843272
Wounded	B1	1	19.0561	-0.777143	0.611508	18.3066	-0.419517	0.77131	23.4511	-1.44327	0.375293	0.686776	0.546456	0.52319	0.392441	0.0595828	0.00250708
		2	19.1008	-0.821842	0.594452	18.2033	-0.316229	0.822231	23.4701	-1.46226	0.370485	0.699126	0.529926
		3	19.0862	-0.807273	0.599958	18.0425	-0.155435	0.908275	23.4958	-1.48799	0.364067	0.738191	0.493188
	B2	1	17.54	0.738949	1.59625	17.538	0.349051	1.24116	24.1677	-2.15985	0.230698	1.40755	0.1639	0.156704
		2	17.3666	0.912322	1.78136	17.7058	0.181261	1.11873	24.038	-2.03019	0.251931	1.41169	0.178461
		3	17.4146	0.864392	1.72814	17.666	0.221138	1.14669	24.5345	-2.52665	0.179834	1.4077	0.12775
	B3	1	17.8275	0.451481	1.33073	18.776	-0.888906	0.576835	23.1859	-1.17814	0.449323	0.876134	0.512847	0.497428
		2	17.7968	0.482157	1.35682	18.8026	-0.915495	0.567419	23.3315	-1.32365	0.407049	0.87743	0.463911
		3	17.8113	0.467638	1.34441	18.8598	-0.972734	0.547668	23.2089	-1.20114	0.44236	0.858073	0.515527
Control average Ct			18.279			17.8871			22.0078

## Sheet: Fig. 3B
MiMYB93			E %	88.3		E %	85.7		E %	93.1
	Biol. replicacte	Technical replicacte	E	1.883		E	1.857		E	1.931							vs control	vs russeted
			Actin1	delta Ct	RQ	TUBB	delta Ct	RQ	MYB93	delta Ct	RQ	GEO Mean RQ Refs	Relative gene expression	Average	Average	SE	t.test
Natural russet	B1	1	17.9117	0.367266	1.26166	18.3968	-0.509746	0.729414	21.8481	1.50426	2.69087	0.959309	2.805	3.3234	3.4373	0.417349	0.00194218	0.000714051
		2	17.8813	0.397635	1.28615	18.435	-0.54792	0.712381	21.3676	1.98481	3.69167	0.957197	3.85675
		3	17.9388	0.340136	1.24019	18.1811	-0.293964	0.833641	21.5088	1.84356	3.36401	1.01679	3.30845
	B2	1	17.9543	0.324677	1.22811	18.1853	-0.298254	0.83143	22.5586	0.793787	1.68597	1.01049	1.66847	2.10411
		2	17.9166	0.3624	1.25778	18.1421	-0.255014	0.853983	22.123	1.22939	2.24563	1.0364	2.16676
		3	17.9738	0.305174	1.21305	18.281	-0.393944	0.783616	22.0125	1.33995	2.41509	0.974968	2.4771
	B3	1	18.2986	-0.0196586	0.987636	18.7244	-0.837271	0.595568	21.3458	2.0066	3.74498	0.766945	4.88298	4.88438
		2	18.2494	0.0295643	1.01889	18.7481	-0.861028	0.586875	21.3413	2.01113	3.75617	0.773278	4.85747
		3	18.2916	-0.0125976	0.992059	18.6605	-0.773365	0.619598	21.3031	2.04926	3.85161	0.784014	4.91268
Control	B1	1	18.3024	-0.0234066	0.985296	17.9236	-0.0364721	0.977678	22.4184	0.934042	1.84898	0.98148	1.88387	1.84757	1.12027	0.189612
		2	18.164	0.115	1.07549	17.6326	0.254471	1.17059	22.348	1.0044	1.9366	1.12203	1.72597
		3	18.4773	-0.198309	0.882053	17.7382	0.148924	1.09656	22.3763	0.976137	1.90091	0.983476	1.93285
	B2	1	18.3318	-0.0528083	0.967132	17.639	0.248072	1.16596	23.2438	0.108581	1.07406	1.0619	1.01145	0.922058
		2	18.4937	-0.214748	0.872924	17.4866	0.400469	1.2813	23.5267	-0.174338	0.891615	1.05758	0.84307
		3	18.3685	-0.0895343	0.944912	17.6636	0.223492	1.14836	23.4309	-0.0785088	0.94965	1.04168	0.911652
	B3	1	18.2288	0.0501542	1.03225	18.4191	-0.532053	0.719412	24.3137	-0.961279	0.531231	0.86175	0.616456	0.591182
		2	18.0078	0.271145	1.1872	18.1387	-0.251585	0.855797	24.3146	-0.962174	0.530918	1.00797	0.52672
		3	18.1365	0.142506	1.09438	18.3424	-0.455318	0.754406	24.1993	-0.846861	0.572772	0.908629	0.63037
Wounded	B1	1	19.0561	-0.777143	0.611508	18.3066	-0.419517	0.77131	22.7551	0.597267	1.48145	0.686776	2.15711	2.13122	1.61457	0.175345	0.023421
		2	19.1008	-0.821842	0.594452	18.2033	-0.316229	0.822231	22.6581	0.694255	1.57909	0.699126	2.25866
		3	19.0862	-0.807273	0.599958	18.0425	-0.155435	0.908275	22.7772	0.575168	1.46007	0.738191	1.9779
	B2	1	17.54	0.738949	1.59625	17.538	0.349051	1.24116	22.9358	0.416631	1.31542	1.40755	0.934547	0.958088
		2	17.3666	0.912322	1.78136	17.7058	0.181261	1.11873	22.9611	0.391265	1.29365	1.41169	0.916385
		3	17.4146	0.864392	1.72814	17.666	0.221138	1.14669	22.7977	0.554718	1.44055	1.4077	1.02333
	B3	1	17.8275	0.451481	1.33073	18.776	-0.888906	0.576835	22.6187	0.733663	1.62057	0.876134	1.84968	1.7544
		2	17.7968	0.482157	1.35682	18.8026	-0.915495	0.567419	22.7561	0.59629	1.4805	0.87743	1.68732
		3	17.8113	0.467638	1.34441	18.8598	-0.972734	0.547668	22.7554	0.597009	1.4812	0.858073	1.7262
Control average Ct			18.279			17.8871			23.3524
MiNAC058			E %	88.3		E %	85.7		E %	94.46
	Biol. replicacte	Technical replicacte	E	1.883		E	1.857		E	1.9446							vs control	vs russeted
			Actin1	delta Ct	RQ	TUBB	delta Ct	RQ	NAC058	delta Ct	RQ	GEO Mean RQ Refs	Relative gene expression	Average	Average	SE	t.test
Natural russet	B1	1	17.6373	0.152333	1.10121	18.8389	-0.901485	0.572361	21.3312	2.11846	4.09143	0.793906	5.15355	4.96572	4.34189	0.45417	0.00117913	0.00030317
		2	17.9429	-0.15327	0.907556	18.4701	-0.532616	0.719162	21.4464	2.0033	3.78977	0.807886	4.69098
		3	17.9954	-0.205793	0.877885	18.8872	-0.949696	0.555534	21.5538	1.8959	3.52852	0.698352	5.05264
	B2	1	17.4833	0.306296	1.21391	18.5093	-0.571865	0.701901	21.5951	1.85456	3.43283	0.923062	3.71896	2.81896
		2	17.2045	0.585146	1.4482	18.2382	-0.300726	0.830159	22.0244	1.42524	2.5802	1.09646	2.3532
		3	17.1209	0.66877	1.5269	18.0975	-0.160006	0.905709	21.8991	1.55053	2.8044	1.17598	2.38473
	B3	1	18.6692	-0.879594	0.573117	18.9204	-0.982973	0.544208	21.5049	1.94479	3.64515	0.558476	6.52696	5.24099
		2	18.3612	-0.571575	0.69647	19.1539	-1.21648	0.470973	21.8405	1.60915	2.9159	0.572729	5.09123
		3	18.5397	-0.750013	0.622098	19.0727	-1.13521	0.495269	22.2114	1.23824	2.27845	0.555073	4.10478
Control	B1	1	17.8407	-0.0510822	0.968189	17.776	0.161428	1.10508	22.6883	0.761329	1.65918	1.03437	1.60405	1.60426	1.2669	0.237475
		2	17.9504	-0.160732	0.903281	17.7407	0.196808	1.12955	22.6031	0.846526	1.75591	1.0101	1.73836
		3	17.8376	-0.0479847	0.970089	17.8465	0.0910034	1.05794	22.8504	0.599206	1.4896	1.01306	1.47039
	B2	1	18.3457	-0.556066	0.70334	17.9232	0.0143013	1.00889	22.7743	0.675332	1.56695	0.842374	1.86017	1.85986
		2	18.328	-0.538375	0.711258	18.0304	-0.0929241	0.944106	22.718	0.731679	1.62679	0.819453	1.98521
		3	18.315	-0.525373	0.717135	17.986	-0.048563	0.970389	22.8944	0.555255	1.44669	0.834206	1.73421
	B3	1	17.1008	0.688837	1.54642	18.0919	-0.154446	0.908831	24.8708	-1.42116	0.38862	1.18551	0.327808	0.336586
		2	17.1563	0.633337	1.49305	18.0237	-0.0862045	0.948041	24.8471	-1.39742	0.394806	1.18973	0.331843
		3	17.2322	0.557438	1.42302	18.0189	-0.0814037	0.950862	24.8004	-1.35075	0.407252	1.16323	0.350105
Wounded	B1	1	18.1403	-0.350622	0.800998	18.7969	-0.859484	0.587436	22.8235	0.626184	1.51656	0.685956	2.21088	2.26812	1.89479	0.111679	0.0497181
		2	18.2054	-0.415762	0.768649	18.869	-0.931589	0.561795	22.8265	0.623183	1.51354	0.657132	2.30325
		3	18.1583	-0.368616	0.791928	18.8111	-0.873663	0.582303	22.7856	0.664054	1.55525	0.679075	2.29024
	B2	1	16.7104	1.07924	1.97983	17.7276	0.2099	1.13874	22.3754	1.07428	2.04308	1.5015	1.36069	1.5362
		2	16.8719	0.917696	1.78743	17.7935	0.143978	1.09321	22.0905	1.35914	2.46922	1.39787	1.76642
		3	16.8118	0.977829	1.85676	17.7581	0.179375	1.11742	22.3099	1.1397	2.13394	1.44041	1.48147
	B3	1	17.0223	0.767367	1.62522	18.4694	-0.531969	0.71945	22.4048	1.04484	2.00346	1.08132	1.85279	1.88005
		2	17.0924	0.697207	1.55463	18.7039	-0.766468	0.622249	22.5016	0.948007	1.87851	0.983549	1.90993
		3	17.1046	0.685004	1.54267	18.5085	-0.571032	0.702263	22.4423	1.00734	1.95411	1.04085	1.87743
Control average Ct			17.7896			17.9375			23.4497
MiCYP86A1			E %	88.3		E %	85.7		E %	75.83
	Biol. replicacte	Technical replicacte	E	1.883		E	1.857		E	1.7583							vs control	vs russeted
			Actin1	delta Ct	RQ	TUBB	delta Ct	RQ	CYP86A1	delta Ct	RQ	GEO Mean RQ Refs	Relative gene expression	Average	Average	SE	t.test
Natural russet	B1	1	17.6373	0.152333	1.10121	18.8389	-0.901485	0.572361	21.2595	2.69884	4.58634	0.793906	5.77693	6.92476	6.03015	0.43738	2.56484e-05	1.15763e-05
		2	17.9429	-0.15327	0.907556	18.4701	-0.532616	0.719162	21.0579	2.90045	5.13902	0.807886	6.36106
		3	17.9954	-0.205793	0.877885	18.8872	-0.949696	0.555534	20.7742	3.1841	6.03116	0.698352	8.63628
	B2	1	17.4833	0.306296	1.21391	18.5093	-0.571865	0.701901	21.0666	2.89172	5.11377	0.923062	5.54001	4.72824
		2	17.2045	0.585146	1.4482	18.2382	-0.300726	0.830159	21.1241	2.83419	4.9504	1.09646	4.51487
		3	17.1209	0.66877	1.5269	18.0975	-0.160006	0.905709	21.158	2.8003	4.85662	1.17598	4.12985
	B3	1	18.6692	-0.879594	0.573117	18.9204	-0.982973	0.544208	21.627	2.33137	3.72736	0.558476	6.67418	6.43744
		2	18.3612	-0.571575	0.69647	19.1539	-1.21648	0.470973	21.7358	2.22252	3.50529	0.572729	6.12033
		3	18.5397	-0.750013	0.622098	19.0727	-1.13521	0.495269	21.6798	2.27853	3.61786	0.555073	6.51781
Control	B1	1	17.8407	-0.0510822	0.968189	17.776	0.161428	1.10508	22.9772	0.981091	1.73964	1.03437	1.68183	1.91393	1.35426	0.273394
		2	17.9504	-0.160732	0.903281	17.7407	0.196808	1.12955	22.7919	1.16643	1.93145	1.0101	1.91214
		3	17.8376	-0.0479847	0.970089	17.8465	0.0910034	1.05794	22.5807	1.37759	2.1759	1.01306	2.14784
	B2	1	18.3457	-0.556066	0.70334	17.9232	0.0143013	1.00889	23.1574	0.800905	1.57143	0.842374	1.86548	1.86579
		2	18.328	-0.538375	0.711258	18.0304	-0.0929241	0.944106	23.0001	0.958239	1.71735	0.819453	2.09572
		3	18.315	-0.525373	0.717135	17.986	-0.048563	0.970389	23.4071	0.551207	1.36489	0.834206	1.63615
	B3	1	17.1008	0.688837	1.54642	18.0919	-0.154446	0.908831	25.8228	-1.86448	0.349165	1.18551	0.294527	0.283066
		2	17.1563	0.633337	1.49305	18.0237	-0.0862045	0.948041	25.9767	-2.01838	0.320117	1.18973	0.269066
		3	17.2322	0.557438	1.42302	18.0189	-0.0814037	0.950862	25.9109	-1.9526	0.332224	1.16323	0.285605
Wounded	B1	1	18.1403	-0.350622	0.800998	18.7969	-0.859484	0.587436	22.6693	1.28908	2.06987	0.685956	3.0175	2.9592	2.37201	0.153916	0.00160706
		2	18.2054	-0.415762	0.768649	18.869	-0.931589	0.561795	22.9277	1.0306	1.78893	0.657132	2.72233
		3	18.1583	-0.368616	0.791928	18.8111	-0.873663	0.582303	22.6179	1.34046	2.13077	0.679075	3.13776
	B2	1	16.7104	1.07924	1.97983	17.7276	0.2099	1.13874	21.8417	2.1166	3.3019	1.5015	2.19906	2.14719
		2	16.8719	0.917696	1.78743	17.7935	0.143978	1.09321	22.0403	1.91805	2.95189	1.39787	2.11171
		3	16.8118	0.977829	1.85676	17.7581	0.179375	1.11742	21.9712	1.98711	3.06921	1.44041	2.13079
	B3	1	17.0223	0.767367	1.62522	18.4694	-0.531969	0.71945	22.5501	1.40825	2.21387	1.08132	2.04737	2.00966
		2	17.0924	0.697207	1.55463	18.7039	-0.766468	0.622249	22.8763	1.08203	1.84161	0.983549	1.87241
		3	17.1046	0.685004	1.54267	18.5085	-0.571032	0.702263	22.565	1.39335	2.19534	1.04085	2.10919
Control average Ct			17.7896			17.9375			23.9583
CYP86B1			E %	88.3		E %	85.7		E %	108.2
	Biol. replicacte	Technical replicacte	E	1.883		E	1.857		E	2.082							vs control	vs russeted
			Actin1	delta Ct	RQ	TUBB	delta Ct	RQ	CYP86B1	delta Ct	RQ	GEO Mean RQ Refs	Relative gene expression	Average	Average	SE	t.test
Natural russet	B1	1	17.9117	0.367266	1.26166	18.3968	-0.509746	0.729414	20.1946	2.85538	8.11679	0.959309	8.46107	8.61097	10.0455	0.434789	1.30397e-06	9.03558e-06
		2	17.8813	0.397635	1.28615	18.435	-0.54792	0.712381	20.1678	2.8822	8.27799	0.957197	8.64816
		3	17.9388	0.340136	1.24019	18.1811	-0.293964	0.833641	20.0735	2.97642	8.87017	1.01679	8.72367
	B2	1	17.9543	0.324677	1.22811	18.1853	-0.298254	0.83143	19.9462	3.10377	9.73845	1.01049	9.63736	9.93508
		2	17.9166	0.3624	1.25778	18.1421	-0.255014	0.853983	19.8413	3.20868	10.5173	1.0364	10.1479
		3	17.9738	0.305174	1.21305	18.281	-0.393944	0.783616	19.9419	3.10807	9.7692	0.974968	10.02
	B3	1	18.2986	-0.0196586	0.987636	18.7244	-0.837271	0.595568	20.0817	2.9683	8.81749	0.766945	11.4969	11.5906
		2	18.2494	0.0295643	1.01889	18.7481	-0.861028	0.586875	20.0358	3.01412	9.11885	0.773278	11.7925
		3	18.2916	-0.0125976	0.992059	18.6605	-0.773365	0.619598	20.0534	2.99659	9.00235	0.784014	11.4824
Control	B1	1	18.3024	-0.0234066	0.985296	17.9236	-0.0364721	0.977678	22.1443	0.905641	1.9428	0.98148	1.97947	1.85265	1.34069	0.264332
		2	18.164	0.115	1.07549	17.6326	0.254471	1.17059	22.2098	0.840207	1.85178	1.12203	1.65038
		3	18.4773	-0.198309	0.882053	17.7382	0.148924	1.09656	22.1774	0.872569	1.89625	0.983476	1.92811
	B2	1	18.3318	-0.0528083	0.967132	17.639	0.248072	1.16596	22.0369	1.01302	2.10197	1.0619	1.97943	1.87692
		2	18.4937	-0.214748	0.872924	17.4866	0.400469	1.2813	22.1504	0.899564	1.93417	1.05758	1.82886
		3	18.3685	-0.0895343	0.944912	17.6636	0.223492	1.14836	22.1758	0.874129	1.89842	1.04168	1.82246
	B3	1	18.2288	0.0501542	1.03225	18.4191	-0.532053	0.719412	24.6415	-1.59149	0.311273	0.86175	0.361211	0.292484
		2	18.0078	0.271145	1.1872	18.1387	-0.251585	0.855797	24.8714	-1.82142	0.262973	1.00797	0.260894
		3	18.1365	0.142506	1.09438	18.3424	-0.455318	0.754406	25.0422	-1.99222	0.232016	0.908629	0.255347
Wounded	B1	1	19.0561	-0.777143	0.611508	18.3066	-0.419517	0.77131	21.7334	1.31657	2.62605	0.686776	3.82374	3.9879	2.80555	0.308157	0.000279434
		2	19.1008	-0.821842	0.594452	18.2033	-0.316229	0.822231	21.5658	1.48415	2.96943	0.699126	4.24735
		3	19.0862	-0.807273	0.599958	18.0425	-0.155435	0.908275	21.6106	1.43936	2.87349	0.738191	3.89261
	B2	1	17.54	0.738949	1.59625	17.538	0.349051	1.24116	21.3017	1.74825	3.60398	1.40755	2.56046	2.47134
		2	17.3666	0.912322	1.78136	17.7058	0.181261	1.11873	21.3593	1.69067	3.45497	1.41169	2.4474
		3	17.4146	0.864392	1.72814	17.666	0.221138	1.14669	21.3863	1.66363	3.38715	1.4077	2.40615
	B3	1	17.8275	0.451481	1.33073	18.776	-0.888906	0.576835	22.304	0.745927	1.72808	0.876134	1.97239	1.95741
		2	17.7968	0.482157	1.35682	18.8026	-0.915495	0.567419	22.4117	0.638309	1.59694	0.87743	1.82002
		3	17.8113	0.467638	1.34441	18.8598	-0.972734	0.547668	22.2601	0.78984	1.78463	0.858073	2.07982
Control average Ct			18.279			17.8871			23.05
MiGPAT5			E %	88.3		E %	85.7		E %	86.1
	Biol. replicacte	Technical replicacte	E	1.883		E	1.857		E	1.861							vs control	vs russeted
			Actin1	delta Ct	RQ	TUBB	delta Ct	RQ	GPAT5	delta Ct	RQ	GEO Mean RQ Refs	Relative gene expression	Average	Average	SE	t.test
Natural russet	B1	1	17.9117	0.367266	1.26166	18.3968	-0.509746	0.729414	19.7156	2.96496	6.30647	0.959309	6.57397	6.34828	6.8464	0.3321	7.81891e-06	1.57017e-05
		2	17.8813	0.397635	1.28615	18.435	-0.54792	0.712381	19.7693	2.91119	6.09935	0.957197	6.3721
		3	17.9388	0.340136	1.24019	18.1811	-0.293964	0.833641	19.7427	2.93785	6.20118	1.01679	6.09876
	B2	1	17.9543	0.324677	1.22811	18.1853	-0.298254	0.83143	19.7134	2.96709	6.31483	1.01049	6.24928	6.10386
		2	17.9166	0.3624	1.25778	18.1421	-0.255014	0.853983	19.7323	2.94822	6.24124	1.0364	6.02204
		3	17.9738	0.305174	1.21305	18.281	-0.393944	0.783616	19.8258	2.85471	5.88907	0.974968	6.04027
	B3	1	18.2986	-0.0196586	0.987636	18.7244	-0.837271	0.595568	19.6345	3.04604	6.63223	0.766945	8.64759	8.08705
		2	18.2494	0.0295643	1.01889	18.7481	-0.861028	0.586875	19.707	2.97354	6.3402	0.773278	8.19912
		3	18.2916	-0.0125976	0.992059	18.6605	-0.773365	0.619598	19.8468	2.83378	5.81302	0.784014	7.41443
Control	B1	1	18.3024	-0.0234066	0.985296	17.9236	-0.0364721	0.977678	21.7129	0.967667	1.824	0.98148	1.85842	1.81135	1.25942	0.233959
		2	18.164	0.115	1.07549	17.6326	0.254471	1.17059	21.7436	0.936969	1.78955	1.12203	1.59492
		3	18.4773	-0.198309	0.882053	17.7382	0.148924	1.09656	21.607	1.07355	1.94798	0.983476	1.98071
	B2	1	18.3318	-0.0528083	0.967132	17.639	0.248072	1.16596	21.7166	0.9639	1.81974	1.0619	1.71366	1.62424
		2	18.4937	-0.214748	0.872924	17.4866	0.400469	1.2813	21.9463	0.734271	1.57785	1.05758	1.49195
		3	18.3685	-0.0895343	0.944912	17.6636	0.223492	1.14836	21.7919	0.888604	1.73659	1.04168	1.66711
	B3	1	18.2288	0.0501542	1.03225	18.4191	-0.532053	0.719412	24.5139	-1.83333	0.320233	0.86175	0.371608	0.34269
		2	18.0078	0.271145	1.1872	18.1387	-0.251585	0.855797	24.5313	-1.8508	0.316777	1.00797	0.314273
		3	18.1365	0.142506	1.09438	18.3424	-0.455318	0.754406	24.5614	-1.88083	0.310923	0.908629	0.342189
Wounded	B1	1	19.0561	-0.777143	0.611508	18.3066	-0.419517	0.77131	21.3616	1.31897	2.26876	0.686776	3.30349	3.18379	2.60671	0.162718	3.68484e-06
		2	19.1008	-0.821842	0.594452	18.2033	-0.316229	0.822231	21.4089	1.27164	2.20302	0.699126	3.15111
		3	19.0862	-0.807273	0.599958	18.0425	-0.155435	0.908275	21.3494	1.33118	2.28602	0.738191	3.09678
	B2	1	17.54	0.738949	1.59625	17.538	0.349051	1.24116	20.6259	2.05461	3.58282	1.40755	2.54542	2.57041
		2	17.3666	0.912322	1.78136	17.7058	0.181261	1.11873	20.6046	2.07589	3.63048	1.41169	2.57173
		3	17.4146	0.864392	1.72814	17.666	0.221138	1.14669	20.5953	2.08528	3.65171	1.4077	2.59409
	B3	1	17.8275	0.451481	1.33073	18.776	-0.888906	0.576835	21.7036	0.976918	1.83451	0.876134	2.09387	2.06593
		2	17.7968	0.482157	1.35682	18.8026	-0.915495	0.567419	21.7195	0.96102	1.81648	0.87743	2.07023
		3	17.8113	0.467638	1.34441	18.8598	-0.972734	0.547668	21.7841	0.896428	1.74505	0.858073	2.03369
Control average Ct			18.279			17.8871			22.6805
MiABCG20			E %	88.3		E %	85.7		E %	93.3
	Biol. replicacte	Technical replicacte	E	1.883		E	1.857		E	1.933							vs control	vs russeted
			Actin1	delta Ct	RQ	TUBB	delta Ct	RQ	ABCG6	delta Ct	RQ	GEO Mean RQ Refs	Relative gene expression	Average	Average	SE	t.test
Natural russet	B1	1	17.7051	0.818784	1.67897	18.1098	-0.408955	0.776369	21.4756	2.26859	4.46007	1.14171	3.90649	3.93787	4.43008	0.307315	0.000276269	0.00222619
		2	18.2742	0.24961	1.17113	17.9843	-0.283386	0.839117	21.5294	2.21472	4.3045	0.99132	4.34219
		3	17.8734	0.650456	1.50931	17.5164	0.184484	1.12096	21.4165	2.32761	4.63699	1.30072	3.56493
	B2	1	17.7563	0.76755	1.6254	17.7243	-0.0233917	0.985626	21.3119	2.43227	4.96814	1.26572	3.92516	3.74499
		2	17.6985	0.825339	1.68595	17.8336	-0.132698	0.921148	21.3746	2.3696	4.76712	1.2462	3.82533
		3	17.6867	0.837111	1.69856	17.6996	0.00127411	1.00079	21.4476	2.29656	4.54306	1.3038	3.48447
	B3	1	18.5672	-0.0433093	0.972963	18.0446	-0.343727	0.808355	21.3759	2.36829	4.763	0.886848	5.37071	5.60738
		2	18.7699	-0.246007	0.855825	18.1943	-0.493393	0.736835	21.4675	2.27671	4.484	0.794104	5.64662
		3	18.7737	-0.249839	0.853752	18.0389	-0.338034	0.811209	21.3544	2.38975	4.83083	0.832208	5.80483
Control	B1	1	18.6633	-0.139417	0.915548	17.5201	0.180773	1.11839	22.9916	0.752581	1.64215	1.0119	1.62284	1.64875	1.23535	0.220313
		2	18.6655	-0.141633	0.914265	17.8296	-0.128712	0.923423	23.0226	0.721558	1.60891	0.918833	1.75104
		3	18.6805	-0.156606	0.905643	17.5629	0.138029	1.08919	23.0679	0.676309	1.56164	0.993185	1.57236
	B2	1	18.6922	-0.168328	0.898949	17.3972	0.303743	1.20684	22.9104	0.833749	1.73239	1.04158	1.66323	1.70001
		2	18.8243	-0.300479	0.826824	17.5634	0.137484	1.08882	22.9732	0.770913	1.66211	0.948823	1.75176
		3	18.9388	-0.414905	0.769065	17.4665	0.23436	1.15611	23.0416	0.702535	1.58887	0.942933	1.68503
	B3	1	18.1239	0.399983	1.28806	17.9103	-0.209452	0.878409	25.2488	-1.50459	0.37097	1.06369	0.348756	0.357289
		2	18.0024	0.521443	1.39097	18.0868	-0.385912	0.787521	25.2308	-1.48662	0.375388	1.04662	0.358666
		3	18.1239	0.399941	1.28802	17.9712	-0.270313	0.845934	25.2106	-1.46643	0.380418	1.04383	0.364444
Wounded	B1	1	20.3981	-1.87428	0.305389	19.4329	-1.73202	0.342305	23.7925	-0.0483123	0.96866	0.323321	2.99597	3.27616	2.05971	0.311574	0.0113412
		2	20.8743	-2.35049	0.225927	19.6052	-1.90427	0.307687	23.8465	-0.102346	0.934771	0.263657	3.54541
		3	20.7656	-2.24178	0.242016	19.3449	-1.64399	0.361473	23.7869	-0.042718	0.972238	0.295774	3.2871
	B2	1	17.9598	0.564097	1.42903	17.5829	0.118	1.07577	22.7439	1.0003	1.93339	1.23988	1.55933	1.61297
		2	18.1006	0.42323	1.30715	17.7559	-0.055006	0.966526	22.7549	0.98928	1.91939	1.12401	1.70763
		3	17.9815	0.542359	1.40951	17.558	0.142864	1.09246	22.7304	1.01379	1.95064	1.2409	1.57196
	B3	1	18.4289	0.0949124	1.06191	18.7935	-1.09264	0.508495	23.8429	-0.0987044	0.937017	0.734829	1.27515	1.29
		2	18.2837	0.240123	1.16412	18.8151	-1.11419	0.501757	23.8392	-0.0950042	0.939305	0.764268	1.22903
		3	18.4919	0.0319814	1.02045	18.5272	-0.826321	0.599619	23.6438	0.100373	1.06839	0.782227	1.36583
Control average Ct			18.5239			17.7009			23.7442

## Sheet: Fig. 4A
µg/cm²		NR1	NR2	NR3	NR4	NR5		µg/cm²		MW	STABW	SE	CV%
Carboxylic acids	C16	15.9735	14.2446	29.6251	28.8964	14.7435		Carboxylic acids	C16	20.6966	7.84745	3.50949	37.9166
	C18	3.21721	2.99631	5.86384	5.11143	4.23044			C18	4.28385	1.22266	0.546791	28.5412
	C20	2.04495	2.53204	5.19329	4.22912	3.47184			C20	3.49425	1.2702	0.568049	36.3511
	C22	4.01641	6.92169	12.864	11.1521	5.96439			C22	8.18372	3.69463	1.65229	45.1461
	C24	3.87799	8.69441	12.0036	9.71661	6.47853			C24	8.15423	3.10824	1.39005	38.1182
	C26	4.5421	7.76487	10.0245	9.35434	0.107041			C26	6.35857	4.08572	1.82719	64.2554
	C28	3.12713	1.68724	3.26532	3.50479	1.80437			C28	2.67777	0.862421	0.385686	32.2067
Dicarboxylic acids	C16	1.5261	3.28432	5.62657	5.57574	2.97573		Dicarboxylic acids	C16	3.79769	1.77521	0.7939	46.7446
	C18	0	11.9164	19.2077	20.0745	9.37998			C18	12.1157	8.18464	3.66028	67.5539
	C20								C20
	C22	1.36263	1.47643	2.6836	1.82455	0.810199			C22	1.63148	0.691928	0.309439	42.411
	C24	1.25457	1.63285	2.58346	1.78077	0.84614			C24	1.61956	0.649358	0.290402	40.0947
Primary Alcohols	C18	0.234927	0.516651	1.05782	0.921624	0.581967		Primary Alcohols	C18	0.662597	0.329392	0.147308	49.7122
	C20	0.997115	1.98381	3.9798	3.48462	2.48821			C20	2.58671	1.18817	0.531364	45.9335
	C22	3.2784	9.701	14.0213	15.4508	5.47564			C22	9.58542	5.26217	2.35332	54.8976
	C24	3.90808	4.56964	5.0625	5.36198	2.82095			C24	4.34463	1.01404	0.453495	23.3402
	C26	1.79909	0.85468	1.0904	1.1403	0.732319			C26	1.12336	0.413245	0.184809	36.7866
w-OH acids	C16	10.7704	7.62076	13.8045	18.3366	10.2481		w-OH acids	C16	12.1561	4.09408	1.83093	33.6793
	C18	176.991	116.199	103.509	151.769	295.465			C18	168.787	76.5358	34.2279	45.3447
	C20	5.00549	3.27157	3.39397	3.87181	6.50551			C20	4.40967	1.35681	0.606785	30.769
	C22	3.53681	9.99675	17.0701	13.7027	6.65259			C22	10.1918	5.39654	2.41341	52.9498
	C24	3.28094	11.2737	14.2317	12.3109	6.44539			C24	9.50854	4.5123	2.01796	47.4552
	C26	0.479642	0.411498	0.876936	0.681167	0.109309			C26	0.511711	0.28944	0.129442	56.5633
	C28	0.419699	0.458509	0.576354	0.414457	0.124201			C28	0.398644	0.166716	0.0745577	41.8208
unsaturated w-OH acids	C16	1.21214	0.426358	0.776099	0.930147	0.942184		unsaturated w-OH acids	C16	0.857386	0.287546	0.128594	33.5375
2-OH acids	C20							2-OH acids	C20
	C26	0.728612	3.08295	2.94348	2.78984	1.01015			C26	2.111	1.14252	0.51095	54.1221
Sum		253.585	233.518	291.335	332.386	390.413		Sum		300.248	62.993	28.1713	20.9803
µg/cm²		NR1	NR2	NR3	NR4	NR5		µg/cm²	MW	STABW	SE	CV%
Carboxylic acids		36.7993	44.8412	78.8397	71.9648	36.8001		Carboxylic acids	58.1115	20.4275	8.9867	34.5799
Dicarboxylic acids		4.1433	18.31	30.1014	29.2555	14.012		Dicarboxylic acids	22.9197	8.00656	4.8701	47.5131
Primary alcohols		10.2176	17.6258	25.2118	26.3593	12.0991		Primary alcohols	20.324	6.7143	3.29361	36.2366
w-OH acids		200.484	149.231	153.463	201.087	325.55		w-OH acids	207.333	82.2436	31.8823	34.3848
unsaturated w-OH acids		1.21214	0.426358	0.776099	0.930147	0.942184		unsaturated w-OH acids	0.768697	0.240426	0.128594	37.4069
2-OH acids		0.728612	3.08295	2.94348	2.78984	1.01015		2-OH acids	2.4566	0.971706	0.51095	46.5081

## Sheet: Fig. 4B
µg/cm²		W1	W2	W3	W4	W5		µg/cm²		MW	STABW	SE	CV%
Carboxylic acids	C16	9.92816	39.9657	29.0418	27.7641	15.5921		Carboxylic acids	C16	24.4584	11.8549	5.30165	48.4695
	C18	2.20546	5.07401	2.80064	4.63158	2.34731			C18	3.4118	1.34283	0.60053	39.3583
	C20	2.382	6.34503	3.25875	7.56358	4.05189			C20	4.72025	2.16648	0.968879	45.8975
	C22	6.53766	22.1703	14.7966	19.0736	11.3585			C22	14.7873	6.17847	2.76309	41.7822
	C24	6.38681	20.9526	10.1562	18.0566	11.4756			C24	13.4056	5.96106	2.66587	44.467
	C26	3.9943	9.10847	6.12761	14.5387	6.53852			C26	8.06152	4.05129	1.81179	50.2547
	C28	0.754571	0.55518	0.765855	4.18457	1.05024			C28	1.46208	1.5321	0.685176	104.789
Dicarboxylic acids	C16	4.78162	24.7129	16.9441	11.5163	8.17094		Dicarboxylic acids	C16	13.2251	7.83512	3.50397	59.2441
	C18	3.67482	18.9701	13.5581	5.06051	7.06299			C18	9.6653	6.43418	2.87745	66.5699
	C20	1.32698	3.33237	2.18287	2.79397	1.8614			C20	2.29952	0.784641	0.350902	34.122
	C22	1.61617	7.39175	6.65622	3.5827	2.67095			C22	4.38356	2.52225	1.12799	57.5389
	C24	1.4937	4.53603	5.01216	3.59527	1.99057			C24	3.32555	1.54276	0.689945	46.3913
Primary Alcohols	C18	0.969005	4.90781	2.91666	1.07728	1.59489		Primary Alcohols	C18	2.29313	1.65412	0.739746	72.1339
	C20	0.519234	3.38523	2.03487	0.179138	0.904132			C20	1.40452	1.30922	0.585501	93.2147
	C22	12.9641	66.6117	56.1371	22.1392	29.9317			C22	37.5568	22.8586	10.2227	60.8641
	C24	4.98024	15.8597	14.5807	10.2974	9.20664			C24	10.9849	4.3699	1.95428	39.7809
	C26	0.85917	0.796877	1.0555	2.08668	0.857252			C26	1.1311	0.543024	0.242848	48.0087
w-OH acids	C16	6.59221	21.3022	14.2422	15.0494	9.24889		w-OH acids	C16	13.287	5.68746	2.54351	42.8048
	C18	92.7433	39.9769	19.4152	56.8641	90.375			C18	59.8749	31.8299	14.2348	53.1607
	C20	3.28297	5.96591	3.24355	4.65764	4.2243			C20	4.27488	1.1243	0.502801	26.3001
	C22	11.7162	42.6741	36.1049	25.234	19.1574			C22	26.9773	12.5179	5.59819	46.4017
	C24	10.3432	25.5161	22.148	23.3972	14.2674			C24	19.1344	6.49906	2.90647	33.9653
	C26	0.653689	1.731	2.48414	1.2152	0.701255			C26	1.35706	0.767314	0.343153	56.5425
	C28	0.308348	0.534476	0.425371	0.87139	0.324466			C28	0.49281	0.230202	0.10295	46.7122
unsaturated w-OH acids	C16	0.442078	2.26861	1.04987	0.944807	0.409011		unsaturated w-OH acids	C16	1.02287	0.753796	0.337108	73.6939
2-OH acids	C20	0.481524	1.01216	0.268516	1.00926	0.60594		2-OH acids	C20	0.675481	0.328952	0.147112	48.699
	C26	1.37849	2.56919	2.05302	5.4291	1.42416			C26	2.57079	1.6714	0.747475	65.0151
Sum		193.316	398.226	289.46	292.813	257.403		Sum		286.244	74.2646	33.2121	25.9445
µg/cm²	W1	W2	W3	W4	W5			µg/cm²	MW	STABW	SE	CV%
Carboxylic acids	32.189	104.171	66.9474	95.8128	52.4142			Carboxylic acids	70.3069	29.9239	13.3824	42.5618
Dicarboxylic acids	12.8933	58.9431	44.3534	26.5487	21.7568			Dicarboxylic acids	32.8991	18.5351	8.28915	56.3393
Primary alcohols	20.2918	91.5613	76.7249	35.7797	42.4946			Primary alcohols	53.3705	29.6896	13.2776	55.6293
w-OH acids	125.64	137.701	98.0633	127.289	138.299			w-OH acids	125.398	16.3447	7.30959	13.0343
unsaturated w-OH acids	0.442078	2.26861	1.04987	0.944807	0.409011			unsaturated w-OH acids	1.02287	0.753796	0.337108	73.6939
2-OH acids	1.86001	3.58135	2.32154	6.43837	2.0301			2-OH acids	3.24627	1.90773	0.853161	58.7666

## Sheet: Fig. 4C
µg/cm2		C1	C2	C3	C4	C5		µg/cm2		MW	STABW	SE	CV%
Carboxylic acids	C16	4.06018	3.69646	5.27103	3.64745	6.64648		Carboxylic acids	C16	4.66432	1.28771	0.575883	27.6078
	C18	0.895268	0.85793	1.2653	0.999217	1.58328			C18	1.1202	0.303939	0.135926	27.1326
	C20	1.66034	0.723141	1.00017	0.872421	1.29634			C20	1.11048	0.372747	0.166697	33.5663
	C22	23.8121	18.2669	30.4723	17.2942	29.7813			C22	23.9254	6.18786	2.76729	25.8632
	C24								C24
	C26								C26
	C28								C28
Dicarboxylic acids	C16	0.970907	1.28057	1.86859	1.07069	1.6943		Dicarboxylic acids	C16	1.37701	0.390634	0.174697	28.3682
	C18								C18
	C20								C20
	C22								C22
	C24								C24
Primary Alcohols	C18	21.5965	5.93905	8.09972	7.16256	15.9747		Primary Alcohols	C18	11.7545	6.76273	3.02439	57.5331
	C20								C20
	C22								C22
	C24	0.953375	0.806167	1.11168	0.676131	1.6597			C24	1.04141	0.382013	0.170841	36.6823
	C26	0.6621	0.332901	1.4565	0.374495	1.04934			C26	0.775068	0.476526	0.213109	61.4818
w-OH acids	C16	7.22473	7.09831	10.4331	6.23971	12.9262		w-OH acids	C16	8.78442	2.81177	1.25746	32.0085
	C18	219.31	71.0185	119.75	95.466	211.469			C18	143.403	67.9924	30.4071	47.4136
	C20	2.07031	1.52361	1.99549	1.71806	3.55798			C20	2.17309	0.804504	0.359785	37.0212
	C22								C22
	C24								C24
	C26								C26
	C28								C28
unsaturated w-OH acids	C16							unsaturated w-OH acids	C16
2-OH acids	C20							2-OH acids	C20
	C26								C26
Sum		283.216	111.544	182.724	135.521	287.639		Sum		200.129	81.9847	36.6647	40.966
µg/cm2	C1	C2	C3	C4	C5			µg/cm2	MW	STABW	SE	CV%
Carboxylic acids	30.4279	23.5445	38.0088	22.8132	39.3074			Carboxylic acids	30.8204	7.76065	3.47067	25.1803
Dicarboxylic acids	0.970907	1.28057	1.86859	1.07069	1.6943			Dicarboxylic acids	1.37701	0.390634	0.174697	26.6571
Primary alcohols	23.212	7.07812	10.6679	8.21318	18.6837			Primary alcohols	13.571	7.04238	3.14945	38.5698
w-OH acids	228.605	79.6404	132.178	103.424	227.954			w-OH acids	154.36	69.9963	31.3033	42.1633
unsaturated w-OH acids								unsaturated w-OH acids
2-OH acids								2-OH acids

## Sheet: Fig. 5A
µg/cm2		NR1	NR2	NR3	NR4	NR5		µg/cm2		MW	STABW	SE	CV%
Carboxylic acids	C16		5.42858	6.6713	5.41352	5.61824		Carboxylic acids	C16	5.78291	0.599543	0.299772	10.3675
	C18		1.21339	1.45365	0.878431	1.51439			C18	1.26496	0.288608	0.144304	22.8155
	C20		1.24025	1.96811	0.96917	1.68857			C20	1.46653	0.447009	0.223504	30.4808
	C22		1.29839	2.04716	0.984299	1.58418			C22	1.47851	0.451374	0.225687	30.529
	C23		0.177553	0.204672	0.149145	0.171141			C23	0.175628	0.0228671	0.0114336	13.0202
	C24		2.59056	2.7991	2.7326	3.23981			C24	2.84052	0.280043	0.140022	9.85887
	C25		0.487605	0.42369	0.488929	0.338824			C25	0.434762	0.0708359	0.0354179	16.293
	C26		7.90729	8.43183	11.1055	10.772			C26	9.55417	1.61882	0.809408	16.9436
	C27		0.823925	0.719734	0.795421	0.945499			C27	0.821145	0.0938394	0.0469197	11.4279
	C28		12.377	25.0236	16.7713	16.1353			C28	17.5768	5.32974	2.66487	30.3226
	C29		0.716604	0.742479	1.04886	0.698413			C29	0.801588	0.165835	0.0829173	20.6883
	C30		3.40322	4.88825	4.15408	4.34658			C30	4.19803	0.614311	0.307156	14.6333
Primary alcohols	C22		0.996114	0.813655	2.84034	0.996189		Primary alcohols	C22	1.41157	0.956386	0.478193	67.7532
	C23		0.212307	0.264456	0.331768	0.314951			C23	0.28087	0.053921	0.0269605	19.1978
	C24		3.53946	2.6479	12.8119	4.00662			C24	5.75147	4.74059	2.3703	82.424
	C25		0.349649	0.38898	0.804019	0.456177			C25	0.499706	0.207588	0.103794	41.542
	C26		2.43874	2.23933	6.59821	3.08094			C26	3.58931	2.03782	1.01891	56.7749
	C27		0.384372	0.337604	0.716743	0.573363			C27	0.503021	0.175181	0.0875907	34.8259
	C28		2.03303	4.37251	3.43524	2.25771			C28	3.02462	1.08886	0.544428	35.9998
	C29		0.451829	0.752636	0.809525	0.57749			C29	0.64787	0.163802	0.0819012	25.2832
	C30		4.30344	3.45282	2.76602	1.29018			C30	2.95312	1.27455	0.637276	43.1596
Alkanes	C27		1.23666	1.72133	2.70483	3.29597		Alkanes	C27	2.2397	0.932175	0.466087	41.6206
	C29		0.63983	0.880331	0.779054	1.27447			C29	0.893422	0.272495	0.136247	30.5001
Aldehydes	C28		3.48599	2.6709	7.62453	1.02167		Aldehydes	C28	3.70077	2.80952	1.40476	75.9172
Triterpenes	beta-Amyrin		0.184275	0.6486	0.36278	0.188948		Triterpenes	beta-Amyrin	0.346151	0.218074	0.109037	62.9997
	alpha-Amyrin		0.22248	0.293373	0.387954	0.313835			alpha-Amyrin	0.304411	0.0680754	0.0340377	22.363
	Lupeol		1.75362	2.01006	3.63497	2.26574			Lupeol	2.4161	0.839048	0.419524	34.7274
Esters	C36		1.34301	1.58897	1.16769	1.10928		Esters	C36	1.30224	0.215416	0.107708	16.542
	C38		1.67414	2.06333	0.951719	0.94734			C38	1.40913	0.553979	0.27699	39.3135
	C40		1.18656	1.74861	2.16007	2.88373			C40	1.99474	0.714461	0.357231	35.8172
	C42		0.707386	1.27258	1.14814	1.94479			C42	1.26822	0.512094	0.256047	40.3788
	Sum		64.0999	84.2689	96.3786	73.9076			Sum	79.6638	13.8559	6.92797	17.393
µg/cm2		NR1	NR2	NR3	NR4	NR5			µg/cm2	MW	STABW	SE	CV%
Carboxylic acids			37.6644	55.3735	45.4912	47.053			Carboxylic acids	46.3955	7.25918	3.62959	15.6463
Primary alcohols			14.7089	15.2699	31.1138	13.5536			Primary alcohols	18.6616	8.33218	4.16609	44.6489
Alkanes			1.87649	2.60166	3.48389	4.57044			Alkanes	3.13312	1.16197	0.580983	37.0866
Aldehydes			3.48599	2.6709	7.62453	1.02167			Aldehydes	3.70077	2.80952	1.40476	75.9172
Triterpenes			2.16037	2.95204	4.38571	2.76853			Triterpenes	3.06666	0.942207	0.471103	30.7242
Esters			4.9111	6.6735	5.42761	6.88514			Esters	5.97434	0.957039	0.478519	16.0192

## Sheet: Fig. 5B
µg/cm2		W1	W2	W3	W4	W5		µg/cm2		MW	STABW	SE	CV%
Carboxylic acids	C16	7.39541	6.78987	7.08671	9.15768	8.31748		Carboxylic acids	C16	7.74943	0.973541	0.435381	12.5627
	C18	2.66723	1.89755	0.964244	3.63856	0.862019			C18	2.00592	1.17347	0.524794	58.5006
	C20	2.33207	2.12711	1.09437	2.66653	1.93652			C20	2.03132	0.589489	0.263627	29.02
	C22	1.62043	1.7841	1.06582	2.08701	0.657875			C22	1.44304	0.574731	0.257028	39.8277
	C23	0.189843	0.167096	0.192838	0.247753	0.395775			C23	0.238661	0.0926982	0.0414559	38.841
	C24	1.54788	0.765963	0.746232	1.45583	1.03474			C24	1.11013	0.376725	0.168477	33.9353
	C25	0.216651	0.10964	0.108339	0.27213	0.173558			C25	0.176064	0.0705	0.0315285	40.0423
	C26	3.35613	0.62881	0.726866	4.44238	4.01528			C26	2.63389	1.8274	0.817239	69.3803
	C27	0.406698	0.113623	0.0911103	0.494914	0.275189			C27	0.276307	0.177169	0.0792326	64.1205
	C28	3.49256	0.782034	1.10817	5.22528	4.50872			C28	3.02335	1.9979	0.893486	66.0822
	C30	1.27193	0.858212	0.880774	2.27115	1.6424			C30	1.38489	0.590772	0.264201	42.6583
Primary alcohols	C22	0.911528	0.754514	0.639225	1.13176	0.941525		Primary alcohols	C22	0.875711	0.188276	0.0841995	21.4998
	C23	0.223547	0.112366	0.0804007	0.173337	1.33273			C23	0.384477	0.532958	0.238346	138.619
	C24	5.08315	0.652545	0.910857	3.48853	1.57073			C24	2.34116	1.89247	0.846338	80.8345
	C25	0.595867	0.206331	0.186772	0.43941	0.171696			C25	0.320015	0.189094	0.0845653	59.089
	C26	3.42009	0.370918	0.57763	1.75264	0.849341			C26	1.39412	1.24935	0.558724	89.6152
	C27	0.345766	0.0552292	0.0738607	0.326931	0.186013			C27	0.19756	0.136377	0.0609897	69.0307
	C28	1.19348	0.409216	0.387996	1.10511	0.934667			C28	0.806094	0.383513	0.171512	47.5767
	C29	0.120971	0.0600052	0.0775298	0.759597	0.318202			C29	0.267261	0.29383	0.131405	109.941
	C30	0.366017	0.283462	0.872095	0.348243	0.229072			C30	0.419778	0.258626	0.115661	61.6102
Alkanes	C27	1.7577	0.731913	0.514486	3.56076	0.140964		Alkanes	C27	1.34117	1.37797	0.616246	102.744
	C29	0.64164	0.255429	0.163212	1.47555	0.854966			C29	0.678159	0.527326	0.235828	77.7585
Aldehydes	C28	3.1162	0.278434	0.524426	1.63805	1.13953		Aldehydes	C28	1.33933	1.1265	0.503785	84.1091
Triterpenes	beta-Amyrin	0.742286	2.0008	0.633369	2.21731	1.48517		Triterpenes	beta-Amyrin	1.41579	0.716811	0.320568	50.6299
	alpha-Amyrin	0.315206	0.52621	0.279117	0.71581	0.341802			alpha-Amyrin	0.435629	0.183376	0.0820083	42.0946
Esters	C36	2.55992	2.67213	3.15471	1.41714	1.65968		Esters	C36	2.29272	0.728998	0.326018	31.7962
	C38	2.92862	3.7618	5.0714	1.91092	0.725112			C38	2.87957	1.67069	0.747155	58.0187
	C40	2.19675	0.546824	0.625459	0.681626	0.710133			C40	0.952159	0.698535	0.312394	73.3633
	C42	1.12944	0.373458	0.370682	0.596083				C42	0.617415	0.35731	0.178655	57.872
	Sum	52.145	30.0756	29.2087	55.698	37.4109			Sum	40.9076	12.3639	5.52928	30.2238
µg/cm2		W1	W2	W3	W4	W5		µg/cm2		MW	STABW	SE	CV%
Carboxylic acids		24.4968	16.024	14.0655	31.9592	23.8196			Carboxylic acids	22.073	7.20023	3.22004	32.6201
Primary alcohols		12.2604	2.90459	3.80637	9.52556	6.53398			Primary alcohols	7.00618	3.91277	1.74984	55.8474
Alkanes		2.39934	0.987342	0.677698	5.03631	0.995931			Alkanes	2.01933	1.81376	0.811138	89.8201
Aldehydes		3.1162	0.278434	0.524426	1.63805	1.13953			Aldehydes	1.33933	1.1265	0.503785	84.1091
Triterpenes		1.05749	2.52701	0.912486	2.93312	1.82697			Triterpenes	1.85142	0.885863	0.39617	47.8479
Esters		8.81473	7.35421	9.22225	4.60578	3.09493			Esters	6.61838	2.67446	1.19605	40.4095

## Sheet: Fig. 5C
µg/cm2		C1	C2	C3	C4	C5			µg/cm2	MW	STABW	SE	CV%
Carboxylic acids	C16	6.17874	5.59026	4.40914	5.14816	5.04873		Carboxylic acids	C16	5.27501	0.658243	0.294375	12.4785
	C18	0.625872	0.929646	0.354895	0.436478	0.735649			C18	0.616508	0.230863	0.103245	37.4468
	C20	0.128136	0.569812	0.506914	0.571545	0.774407			C20	0.510163	0.23617	0.105619	46.2931
	C22	0.0732813	0.0898141	0.0654779	0.0811614	0.103794			C22	0.0827057	0.0148596	0.00664543	17.9669
	C24	0.565831	0.372848	0.42071	0.302759	0.747511			C24	0.481932	0.177004	0.0791586	36.728
	C25	0.0677641	0.0730809	0.0753444	0.0686492	0.0959896			C25	0.0761656	0.0115137	0.00514909	15.1167
	C26	3.45984	2.91094	3.1533	2.38778	3.91486			C26	3.16534	0.574016	0.256708	18.1344
	C27	0.15126	0.163178	0.23363	0.167714	0.251325			C27	0.193422	0.0456144	0.0203994	23.5829
	C28	11.6612	9.12192	9.46103	7.18437	9.65732			C28	9.41717	1.59436	0.71302	16.9304
	C30	2.49161	2.42028	2.85722	2.06005	3.02124			C30	2.57008	0.379051	0.169517	14.7486
Primary alcohols	C22	2.94258	3.50975	3.35651	2.67816	3.31386		Primary alcohols	C22	3.16017	0.340608	0.152325	10.7782
	C23	0.773975	0.855998	0.858601	0.682527	0.763775			C23	0.786975	0.0733332	0.0327956	9.31837
	C24	26.6176	26.9355	27.096	20.3575	24.9124			C24	25.1838	2.83495	1.26783	11.257
	C25	1.82164	1.82682	1.84736	1.53735				C25	1.75829	0.147713	0.0738565	8.40092
	C26	15.5991	14.2668	14.4802	10.9375	12.7582			C26	13.6084	1.80369	0.806636	13.2543
	C27	0.565898	0.523048	0.473002	0.393635	0.537907			C27	0.498698	0.0677212	0.0302858	13.5796
	C28	6.97519	6.28702	6.47925	5.20107	5.99978			C28	6.18846	0.656458	0.293577	10.6078
	C29	0.353284	0.332906	0.355294	0.344555	0.398001			C29	0.356808	0.0246629	0.0110296	6.91208
	C30	1.98707	1.57145	1.8948	1.70001	1.95186			C30	1.82104	0.178228	0.0797062	9.78719
Alkanes	C27	1.39196	0.537746	0.960923	0.768834	0.843891		Alkanes	C27	0.900671	0.315165	0.140946	34.9922
	C29	0.96732	0.688567	0.709167	0.407766	0.789498			C29	0.712464	0.202675	0.090639	28.4471
Aldehydes	C26	2.04019	1.23916	1.38569	0.915066	1.85993		Aldehydes	C26	1.48801	0.459317	0.205413	30.868
	C27	0.42583	0.351039	0.378888	0.393974	0.411616			C27	0.39227	0.0290799	0.0130049	7.41325
	C28	17.0027	15.0395	15.34	11.6296	15.701			C28	14.9426	1.99768	0.893392	13.3691
	C29	0.474056	0.370682	0.29465	0.221252	0.123744			C29	0.296877	0.134665	0.0602241	45.3606
	C30	14.5596	15.8695	16.3914	11.9162	14.2693			C30	14.6012	1.74172	0.778922	11.9286
	C32	6.35861	7.46405	7.729	5.51771	6.36141			C32	6.68616	0.904248	0.404392	13.5242
	C34	3.01887	3.59089	4.03377	2.66089	2.8404			C34	3.22896	0.569326	0.25461	17.6319
Triterpenes	alpha-Amyrin	0.307481	0.303117	0.3464	0.359731	0.482968		Triterpenes	alpha-Amyrin	0.359939	0.0729727	0.0326344	20.2736
Esters	C36	1.82534	2.06876	2.386	1.51076	1.5296		Esters	C36	1.86409	0.371653	0.166208	19.9375
	C38	2.47477	1.76531	1.75191	1.34033	2.23162			C38	1.91279	0.445202	0.1991	23.275
	C40	7.65364	4.53012	4.57883	3.00394	5.98535			C40	5.15038	1.75229	0.783647	34.0225
	C42	2.59852	1.45829	1.53146	1.00078	1.858			C42	1.68941	0.593185	0.26528	35.1119
	Sum	144.139	133.628	136.197	103.888	130.275			Sum	129.625	15.27	6.82894	11.7801
µg/cm2		C1	C2	C3	C4	C5		µg/cm2		MW	STABW	SE	CV%
Carboxylic acids		25.4036	22.2418	21.5377	18.4087	24.3508			Carboxylic acids	22.3885	2.71689	1.21503	12.1352
Primary alcohols		57.6363	56.1094	56.841	43.8323	50.6358			Primary alcohols	53.0109	5.82136	2.60339	10.9814
Alkanes		2.35928	1.22631	1.67009	1.1766	1.63339			Alkanes	1.61313	0.474495	0.2122	29.4145
Aldehydes		43.8799	43.9249	45.5534	33.2547	41.5674			Aldehydes	41.6361	4.89568	2.18942	11.7583
Triterpenes		0.307481	0.303117	0.3464	0.359731	0.482968			Triterpenes	0.359939	0.0729727	0.0326344	20.2736
Esters		14.5523	9.82249	10.2482	6.85581	11.6046			Esters	10.6167	2.80069	1.25251	26.3801

## Sheet: Fig. 6A
µg/sq.cm		NR1	NR2	NR3	NR4	NR5	mean	SE		H units	SE	G units	SE	S units	SE
H-units	H–COOH	0.0197932	0.267105	0.225238	1.64547	0.689322	0.569385	0.290189		38.7004	18.7808	95.1299	13.2908	78.3897	16.6639
	H–CHR–CHR–CH2R	30.6253	46.1679	47.1043	35.1257	31.6319	38.131	3.5547
G-units	G–CHR2	3.0066	2.38067	6.35157	3.56567	3.92464	3.84583	0.678764
	G–CH2–CHR2	7.15736	6.11715	6.71255	5.58584	5.28266	6.17111	0.346456
	G–CHR–CHR–CH2R	43.6655	89.7731	94.5778	34.1328	97.8423	71.9983	13.6569
	G–CH2–CHR–CHR2	9.28634	7.68897	11.1548	10.2904	10.2613	9.73636	0.591136
	G–CH=CHR	5.78944	3.20213	1.81073	1.28894	4.80045	3.37834	0.857025
S-units	S–CH2–CHR2	2.20469	24.24	9.00489	5.33075	7.35821	9.62772	3.82507
	S–CHR–CHR–CH2R	31.0165	59.5534	94.4114	47.5453	64.7589	59.4571	10.4897
	S–CH2–CHR–CHR2	5.20105	4.76313	12.7181	12.4125	11.4297	9.3049	1.77892

## Sheet: Fig. 6B
µg/sq.cm		W1	W2	W3	W4	W5	mean	SE		H units	SE	G units	SE	S units	SE
H-units	H–COOH	0.279637	0.379998	0.317266		0.0666956	0.260899	0.0679631		28.2126	13.8454	96.1742	12.8911	98.8651	21.9868
	H–CHR–CHR–CH2R	46.8298	42.7109	17.8311		4.4352	27.9517	10.1229
G-units	G–CHR2	6.5106	8.50157	3.8218		1.27704	5.02775	1.57555
	G–CH2–CHR2	7.85357	6.03544	5.08882		0.680002	4.91446	1.52359
	G–CHR–CHR–CH2R	116.156	114.145	33.9084		18.5296	70.6846	25.8667
	G–CH2–CHR–CHR2	11.9429	15.6916	8.03827		2.84081	9.6284	2.74954
	G–CH=CHR	3.79224	11.841	6.1746		1.86811	5.91898	2.16155
S-units	S–CH2–CHR2	10.9085	18.548	5.61078		2.15297	9.30505	3.56841
	S–CHR–CHR–CH2R	119.32	148.581	23.1475		16.4938	76.8856	33.5111
	S–CH2–CHR–CHR2	9.16658	27.5403	10.5677		3.42321	12.6744	5.1907

[truncated: 2 more sheets: Fig. 6C, Table 1]
